# Supplementary material for: Distinguished Frontal White Matter Abnormalities Between Psychotic and Nonpsychotic Bipolar Disorders in a Pilot Study
Source: Brain Sci. 2025 Jan 23;15(2):108. doi: 10.3390/brainsci15020108 (PMC11853555; doi:10.3390/brainsci15020108)
Supplement: Supplementary file 1 [file brainsci-15-00108-s001.zip]

Archive with 4 entries (4 files):
- Fig S1_legend.pdf
- FigS1.png
- TableS1_Group effects in TBSS analyses based on registration using DTI-TK.pdf
- TableS2_Results of TBSS-ROI analyses based on registration using DTI-TK_.pdf
